# Supplementary material for: Association between APOE Genotype with Body Composition and Cardiovascular Disease Risk Markers Is Modulated by BMI in Healthy Adults: Findings from the BODYCON Study
Source: Int J Mol Sci. 2022 Aug 29;23(17):9766. doi: 10.3390/ijms23179766 (PMC9456146; doi:10.3390/ijms23179766)
Supplement: Supplementary file 1 [file ijms-23-09766-s001.zip]

Archive with 1 entries (1 files):
- ijms-1865259-supplementary.pdf
